# Supplementary material for: Characterisation of zinc delivery from a nipple shield delivery system using a breastfeeding simulation apparatus
Source: PLoS One. 2017 Feb 3;12(2):e0171624. doi: 10.1371/journal.pone.0171624 (PMC5291522; doi:10.1371/journal.pone.0171624)
Supplement: S1 File — Underlying data. (XLSX) [file pone.0171624.s001.xlsx]

## Sheet: Release Profile Type 1
Time (s)	Proportion Zn Released (wt fr) Trial 1	Proportion Zn Released (wt fr) Trial 2	Proportion Zn Released (wt fr) Trial 3
40	0.0104669	0.0143639	0.0116505
80	0.0250983	0.0317982	0.0258742
120	0.0437804	0.052235	0.0425384
160	0.0628723	0.0727712	0.0597881
200	0.0823988	0.0935906	0.0775207
240	0.102518	0.114292	0.0947665
280	0.123234	0.134936	0.1115
320	0.143333	0.155204	0.128442
360	0.162826	0.174754	0.145633
400	0.181703	0.193754	0.162962
440	0.200687	0.212589	0.180064
480	0.219804	0.231265	0.196981
520	0.239062	0.249696	0.213666
560	0.258415	0.267994	0.230189
600	0.277917	0.28608	0.246494
640	0.297354	0.303841	0.262363
680	0.316723	0.321353	0.277933
720	0.336057	0.338517	0.293071
760	0.355328	0.355265	0.307775
800	0.374533	0.371694	0.322089
840	0.393353	0.388023	0.336281
880	0.411891	0.404181	0.350483
920	0.429989	0.420175	0.36456
960	0.44773	0.436037	0.378576
1000	0.465084	0.451749	0.392482
1040	0.481998	0.466703	0.406058
1080	0.498582	0.480855	0.419289
1120	0.514826	0.494307	0.43216
1160	0.530781	0.507037	0.4447
1200	0.546249	0.519065	0.45689

## Sheet: Release Profile Type 2
Time (s)	Proportion Zn Released (wt fr) Trial 1	Proportion Zn Released (wt fr) Trial 2	Proportion Zn Released (wt fr) Trial 3
40	0.00553071	0.00402717	0.0122071
80	0.0112633	0.00703409	0.0261439
120	0.0166962	0.00898107	0.0404834
160	0.0218707	0.0106893	0.0535448
200	0.0268164	0.0121604	0.0652924
240	0.0322603	0.0135714	0.0772173
280	0.0382839	0.0149157	0.0893282
320	0.0451083	0.0178924	0.102595
360	0.0527709	0.022513	0.116908
400	0.0612102	0.0287692	0.132346
440	0.0697341	0.0363304	0.148177
480	0.0782332	0.0451823	0.164527
520	0.0867929	0.0553353	0.181235
560	0.0953166	0.0667516	0.198289
600	0.10386	0.0790768	0.215773
640	0.112579	0.0913672	0.232479
680	0.121336	0.103871	0.248413
720	0.130201	0.117158	0.263596
760	0.139239	0.130534	0.277991
800	0.148344	0.143554	0.29167
840	0.157697	0.158181	0.304915
880	0.167349	0.172124	0.317697
920	0.177231	0.18592	0.330082
960	0.187336	0.199758	0.342066
1000	0.197718	0.213845	0.353608
1040	0.208832	0.227527	0.364914
1080	0.220597	0.240632	0.375917
1120	0.233028	0.254079	0.386684
1160	0.246191	0.266752	0.397195
1200	0.260053	0.27924	0.407455

## Sheet: Release Profile Type 3
Time (s)	Proportion Zn Released (wt fr) Trial 1	Proportion Zn Released (wt fr) Trial 2	Proportion Zn Released (wt fr) Trial 3
40	0.00892989	0.00626186	0.0105617
80	0.0202571	0.0168783	0.0241879
120	0.0338967	0.0316598	0.0404031
160	0.048858	0.045808	0.0576248
200	0.0651477	0.05927	0.0760179
240	0.0818231	0.072485	0.0949552
280	0.0989547	0.0849102	0.114573
320	0.115486	0.0967633	0.134213
360	0.131466	0.107935	0.15378
400	0.146843	0.11963	0.173288
440	0.161729	0.131442	0.19287
480	0.176095	0.142532	0.212479
520	0.189972	0.153954	0.232177
560	0.203244	0.165392	0.252011
600	0.216025	0.176797	0.271956
640	0.228746	0.187868	0.291139
680	0.24144	0.198986	0.309593
720	0.254119	0.209619	0.327345
760	0.266696	0.220372	0.344399
800	0.27928	0.234504	0.360796
840	0.291572	0.245074	0.376627
880	0.303693	0.255651	0.391987
920	0.315525	0.266174	0.406886
960	0.327131	0.276849	0.4212
1000	0.338469	0.287395	0.434994
1040	0.349816	0.298756	0.448641
1080	0.361138	0.310893	0.462172
1120	0.372516	0.323674	0.475589
1160	0.383862	0.337651	0.488836
1200	0.395257	0.352	0.501918

## Sheet: Release Profile Type 4
Time (s)	Proportion Zn Released (wt fr) Trial 1	Proportion Zn Released (wt fr) Trial 2	Proportion Zn Released (wt fr) Trial 3
40	0.0106408	0.00674338	0.0151352
80	0.0190641	0.0135701	0.0336547
120	0.032151	0.0203988	0.0552374
160	0.0468954	0.0273986	0.0757031
200	0.0634856	0.034662	0.0948334
240	0.081611	0.042145	0.117257
280	0.101434	0.0498081	0.142713
320	0.120761	0.0574509	0.167873
360	0.139588	0.065024	0.192517
400	0.158042	0.0725222	0.2168
440	0.17591	0.0799212	0.240604
480	0.193194	0.0872436	0.263857
520	0.209991	0.0944452	0.286657
560	0.226141	0.101564	0.308643
600	0.24174	0.108556	0.328897
640	0.256957	0.116074	0.348199
680	0.271902	0.124153	0.366937
720	0.286507	0.132738	0.385286
760	0.300696	0.141863	0.40258
800	0.314569	0.151528	0.418976
840	0.328231	0.161656	0.43509
880	0.34164	0.1723	0.451036
920	0.354785	0.183499	0.466622
960	0.367759	0.195153	0.481316
1000	0.380472	0.207335	0.495772
1040	0.393079	0.219465	0.510531
1080	0.405637	0.23152	0.523525
1120	0.418197	0.243439	0.537185
1160	0.430706	0.255303	0.550427
1200	0.443194	0.267109	0.563089

## Sheet: Tablet Characterisation
*Note each row does not necessarily represent characterisation values of the same tablet for all characterisation methods
Type 1
	Mass (g)	Height (mm)	Width (mm)	Diameter (mm)	US Pharmacopoeia Disintegration Test Time (s)	Zinc Content (wt fr) Measured by ICP-OES
	0.3103	3.5	5.05	8.08	142	0.0573151
	0.3385	3.8	5.21	8.08	143	0.0540332
	0.3349	3.63	5.18	8.08	133	0.0553685
	0.3318	3.58	5.13	8.09	129
	0.3313	3.52	5.18	8.08	136
	0.3326	3.76	5.14	8.09	137
	0.3347	3.6	5.21	8.08
	0.333	3.77	5.18	8.1
	0.3295	3.7	5.15	8.06
	0.3296	3.66	5.14	8.07
Type 2
	Mass (g)	Height (mm)	Width (mm)	Diameter (mm)	US Pharmacopoeia Disintegration Test Time (s)	Zinc Content (wt fr) Measured by ICP-OES
	0.3293	4.49	6	8.07	140	0.0555239
	0.333	4.79	5.99	8.1	142	0.0524191
	0.3348	4.64	6.04	8.09	142	0.0530353
	0.3302	4.58	6.03	8.09	132
	0.3322	4.64	6.02	8.09	129
	0.329	4.65	6.03	8.1	128
	0.3338	4.78	6.07	8.09
	0.3303	4.58	6.05	8.09
	0.3323	4.66	6.03	8.1
	0.3348	4.66	6.05	8.11
Type 3
	Mass (g)	Height (mm)	Width (mm)	Diameter (mm)	US Pharmacopoeia Disintegration Test Time (s)	Zinc Content (wt fr) Measured by ICP-OES
	0.3387	3.66	5.17	8.08	159	0.0532071
	0.3347	3.86	5.17	8.07	149	0.055887
	0.3353	3.78	5.14	8.07	132	0.0532604
	0.3352	3.8	5.17	8.07	140
	0.3335	3.77	5.08	8.09	172
	0.3369	3.88	5.15	8.09	129
	0.3354	3.66	5.14	8.06
	0.3372	3.78	5.17	8.08
	0.3354	3.71	5.17	8.12
	0.3344	3.73	5.14	8.08
Type 4
	Mass (g)	Height (mm)	Width (mm)	Diameter (mm)	US Pharmacopoeia Disintegration Test Time (s)	Zinc Content (wt fr) Measured by ICP-OES
	0.3294	4.42	5.89	8.09	130	0.0567082
	0.3306	4.51	5.87	8.09	121	0.0509408
	0.3278	4.66	5.88	8.09	110	0.0542373
	0.3317	4.45	5.9	8.09	139
	0.3334	4.48	5.95	8.09	144
	0.332	4.62	5.9	8.08	146
	0.3329	4.46	5.91	8.12
	0.331	4.64	5.91	8.08
	0.3315	4.5	5.92	8.1
	0.3326	4.46	5.93	8.09

## Sheet: Pressure Characterisation 
*Note all peak and baseline values are from the pressure profiles of the breastfeeding simulation trials measured after 5 seconds to allow the system to equilibrate
Type 1
Peak Vacuum (mmHg)			Baseline (mmHg)
Trial 1	Trial 2	Trial 3	Trial 1	Trial 2	Trial 3
-157.646	-162.381	-162.812	-69.7046	-73.4844	-72.2924
Type 2
Peak Vacuum (mmHg)			Baseline (mmHg)
Trial 1	Trial 2	Trial 3	Trial 1	Trial 2	Trial 3
-161.723	-162.382	-159.971	-71.6431	-71.6431	-69.8654
Type 3
Peak Vacuum (mmHg)			Baseline (mmHg)
Trial 1	Trial 2	Trial 3	Trial 1	Trial 2	Trial 3
-162.989	-159.054	-160.523	-72.2233	-74.1479	-73.5981
Type 4
Peak Vacuum (mmHg)			Baseline (mmHg)
Trial 1	Trial 2	Trial 3	Trial 1	Trial 2	Trial 3
-162.134	-164.645	-161.394	-72.8916	-68.7936	-71.7609

## Sheet: Representative Pressure Data
Pressure Data Shown in Fig 4
*Note time is not based on the start time of the run but instead indicates the time that passed since the first graphed measurement, taken during a representative portion of a breastfeeding simulation
Time (s)	Pressure (Kpa)
0	-11.6632
0.02	-12.0008
0.04	-11.8338
0.06	-11.7002
0.08	-11.2933
0.1	-11.7227
0.12	-13.4899
0.14	-14.3821
0.16	-13.6605
0.18	-13.8353
0.2	-15.7699
0.22	-16.5927
0.24	-15.7293
0.26	-16.0393
0.28	-17.1429
0.3	-16.7548
0.32	-16.5537
0.34	-17.7315
0.36	-17.6758
0.38	-16.8287
0.4	-17.8729
0.42	-19.1274
0.44	-18.2838
0.46	-17.2342
0.48	-18.5063
0.5	-20.1383
0.52	-19.1816
0.54	-17.79
0.56	-17.8102
0.58	-17.4841
0.6	-17.0409
0.62	-17.2328
0.64	-16.7519
0.66	-15.7061
0.68	-15.5853
0.7	-16.0583
0.72	-15.5614
0.74	-14.438
0.76	-14.0513
0.78	-13.9502
0.8	-13.5449
0.82	-13.344
0.84	-12.9775
0.86	-12.2338
0.88	-12.146
0.9	-12.5169
0.92	-12.4334
0.94	-12.285
0.96	-12.1163
0.98	-11.3857
1	-10.8574
1.02	-10.9733
1.04	-10.8276
1.06	-10.7048
1.08	-11.4476
1.1	-12.6319
1.12	-13.8536
1.14	-14.7252
1.16	-14.4945
1.18	-14.0999
1.2	-14.9223
1.22	-15.5309
1.24	-14.8511
1.26	-14.9688
1.28	-16.5852
1.3	-17.2819
1.32	-16.6044
1.34	-16.7764
1.36	-17.6177
1.38	-17.4985
1.4	-17.4233
1.42	-18.2336
1.44	-18.4768
1.46	-18.444
1.48	-19.5407
1.5	-19.8804
1.52	-18.3148
1.54	-18.0032
1.56	-19.4928
1.58	-19.2301
1.6	-17.5592
1.62	-17.1233
1.64	-16.9449
1.66	-16.3118
1.68	-16.0906
1.7	-15.634
1.72	-15.0185
1.74	-14.9023
1.76	-14.396
1.78	-13.8914
1.8	-14.2554
1.82	-14.1334
1.84	-13.3977
1.86	-13.4519
1.88	-13.6447
1.9	-13.0422
1.92	-12.7035
1.94	-13.0648
1.96	-12.8403
1.98	-12.0209
2	-11.791
2.02	-12.0052
2.04	-11.7358
2.06	-10.9
2.08	-10.7371
2.1	-11.8903
2.12	-13.195
2.14	-14.0716
2.16	-14.5046
2.18	-14.1262
2.2	-13.9283
2.22	-14.6495
2.24	-15.3819
2.26	-16.1631
2.28	-17.1399
2.3	-17.0714
2.32	-16.5724
2.34	-17.4984
2.36	-18.617
2.38	-18.1733
2.4	-17.6055
2.42	-18.2573
2.44	-18.8721
2.46	-18.8945
2.48	-19.4627
2.5	-19.9769
2.52	-19.1658
2.54	-18.102
2.56	-17.7158
2.58	-17.3535
2.6	-17.2889
2.62	-17.5502
2.64	-16.7765
2.66	-15.7062
2.68	-15.9178
2.7	-16.1989
2.72	-15.5011
2.74	-15.02
2.76	-15.2601
2.78	-14.9656
2.8	-13.6211
2.82	-12.9084
2.84	-13.5973
2.86	-13.5212
2.88	-12.039
2.9	-11.6251
2.92	-12.3969
2.94	-12.2096
2.96	-11.6751
2.98	-11.8155
3	-11.8037
3.02	-11.8207
3.04	-11.9441
3.06	-11.2811
3.08	-10.6072
3.1	-11.7003
3.12	-13.7708
3.14	-14.0392
3.16	-13.0713
3.18	-13.7875
3.2	-15.4328
3.22	-15.6246
3.24	-15.0835
3.26	-15.3306
3.28	-16.1118
3.3	-16.9463
3.32	-17.6687
3.34	-17.9065
3.36	-17.7444
3.38	-17.6906
3.4	-18.0542
3.42	-18.7964
3.44	-19.2274
3.46	-18.8737
3.48	-18.5725
3.5	-19.2239
3.52	-19.8002
3.54	-18.834
3.56	-17.8439
3.58	-18.321
3.6	-18.2274
3.62	-16.6657
3.64	-15.4055
3.66	-15.3824
3.68	-15.8544
3.7	-15.3635
3.72	-14.3629
3.74	-14.1497
3.76	-14.1048
3.78	-13.6531
3.8	-13.1385
3.82	-13.1716
3.84	-13.5795
3.86	-12.9309
3.88	-11.7881
3.9	-12.0799
3.92	-12.5967
3.94	-12.2224
3.96	-12.5595
3.98	-12.7236
4	-11.3131
4.02	-10.7339
4.04	-11.8294
4.06	-12.1721
4.08	-11.5839
4.1	-12.3193
4.12	-14.1218
4.14	-14.3825
4.16	-13.3892
4.18	-13.4992
4.2	-14.4013
4.22	-14.9003
4.24	-15.4269
4.26	-16.1663
4.28	-16.9085
4.3	-17.5109
4.32	-17.4899
4.34	-17.3535
4.36	-17.8949
4.38	-18.3792
4.4	-18.4872
4.42	-19.0844
4.44	-19.6831
4.46	-19.4656
4.48	-19.1162
4.5	-18.9954
4.52	-18.7963
4.54	-18.4134
4.56	-17.9133
4.58	-17.3608
4.6	-16.6885
4.62	-16.1724
4.64	-15.9052
4.66	-15.7752
4.68	-15.8967
4.7	-15.8162
4.72	-15.5519
4.74	-15.2422
4.76	-14.5694
4.78	-14.5276
4.8	-14.8059
4.82	-13.9196
4.84	-13.2074
4.86	-13.7646
4.88	-13.9666
4.9	-13.0337
4.92	-12.4399
4.94	-12.6556
4.96	-12.3639
4.98	-11.7526
5	-11.7164
5.02	-11.3779
5.04	-10.5437
5.06	-10.622
5.08	-11.7438
5.1	-13.0491
5.12	-14.1789
5.14	-14.6884
5.16	-14.6316
5.18	-14.9132
5.2	-15.4338
5.22	-15.3831
5.24	-15.2955
5.26	-16.1242
5.28	-17.3261
5.3	-17.4988
5.32	-16.9506
5.34	-17.1556
5.36	-17.3003
5.38	-16.8662
5.4	-17.7775
5.42	-19.1242
5.44	-18.7702
5.46	-18.2544
5.48	-18.6251
5.5	-18.5718
5.52	-18.1899
5.54	-18.3344
5.56	-18.2032
5.58	-17.5878
5.6	-17.3141
5.62	-16.8605
5.64	-16.412
5.66	-16.8633
5.68	-16.7682
5.7	-15.3873
5.72	-14.5279
5.74	-14.0695
5.76	-13.1942
5.78	-13.2833
5.8	-13.9184
5.82	-13.673
5.84	-13.4431
5.86	-13.6711
5.88	-13.5366
5.9	-13.1215
5.92	-12.95
5.94	-12.693
5.96	-12.1229
5.98	-11.6816
6	-11.499
6.02	-11.6391
6.04	-11.8897
6.06	-11.3686
6.08	-10.7563
6.1	-11.816
6.12	-13.7027
6.14	-14.3985
6.16	-13.9167
6.18	-13.8585
6.2	-14.877
6.22	-15.2928
6.24	-15.1295
6.26	-16.1724
6.28	-17.0198
6.3	-16.3563
6.32	-15.9752
6.34	-17.0911
6.36	-18.6465
6.38	-18.696
6.4	-17.8219
6.42	-18.5688
6.44	-19.6289
6.46	-18.5883
6.48	-17.8801
6.5	-19.2019
6.52	-19.6372
6.54	-18.2822
6.56	-17.8583
6.58	-18.439
6.6	-17.54
6.62	-16.0314
6.64	-16.2088
6.66	-16.8279
6.68	-16.2493
6.7	-15.3263
6.72	-14.941
6.74	-14.713
6.76	-14.3718
6.78	-14.2008
6.8	-14.0669
6.82	-13.8042
6.84	-13.4511
6.86	-12.8297
6.88	-12.2256
6.9	-12.3637
6.92	-12.9289
6.94	-12.9367
6.96	-12.2628
6.98	-11.2949
7	-11.2477
7.02	-12.4803
7.04	-12.7131
7.06	-11.5924
7.08	-11.1193
7.1	-11.4806
7.12	-12.5468
7.14	-14.3518
7.16	-15.066
7.18	-14.3184
7.2	-14.7467
7.22	-16.1175
7.24	-16.1132
7.26	-15.9581
7.28	-16.7865
7.3	-17.0329
7.32	-16.72
7.34	-17.6181
7.36	-18.9936
7.38	-18.6009
7.4	-17.5416
7.42	-18.2206
7.44	-19.2695
7.46	-18.7457
7.48	-18.4882
7.5	-19.3866
7.52	-19.0613
7.54	-18.0765
7.56	-18.4969
7.58	-18.179
7.6	-16.5346
7.62	-16.3311
7.64	-16.6863
7.66	-16.0275
7.68	-15.835
7.7	-15.9601
7.72	-15.1353
7.74	-14.3681
7.76	-14.2679
7.78	-14.0473
7.8	-13.9001
7.82	-13.9302
7.84	-13.6354
7.86	-13.4644
7.88	-13.1064
7.9	-11.7588
7.92	-11.023
7.94	-11.4796
7.96	-11.3269
7.98	-11.1726
8	-12.1652
8.02	-12.6137
8.04	-12.0354
8.06	-12.006
8.08	-12.1722
8.1	-12.2926
8.12	-13.6286
8.14	-14.9603
8.16	-14.5038
8.18	-14.1223
8.2	-15.5534
8.22	-16.3955
8.24	-15.4001
8.26	-15.6325
8.28	-17.3128
8.3	-17.2411
8.32	-16.4185
8.34	-17.4878
8.36	-18.5555
8.38	-17.6987
8.4	-17.0576
8.42	-17.9144
8.44	-18.6339
8.46	-19.0137
8.48	-20.0253
8.5	-20.2008
8.52	-18.7317
8.54	-18.3211
8.56	-19.4404
8.58	-18.9691
8.6	-17.0372
8.62	-16.1886
8.64	-16.0068
8.66	-15.5727
8.68	-15.4197
8.7	-15.064
8.72	-14.287
8.74	-14.21
8.76	-14.5917
8.78	-14.36
8.8	-13.628
8.82	-13.0467
8.84	-12.9241
8.86	-12.7266
8.88	-12.4016
8.9	-12.5535
8.92	-12.5573
8.94	-12.5163
8.96	-12.9425
8.98	-12.3553
9	-11.2882
9.02	-11.8926
9.04	-12.5164
9.06	-11.2773
9.08	-10.4999
9.1	-11.9565
9.12	-13.4886
9.14	-13.4143
9.16	-13.1555
9.18	-13.7758
9.2	-14.678
9.22	-15.5352
9.24	-15.8044
9.26	-15.5186
9.28	-16.0664
9.3	-17.1395
9.32	-17.6305
9.34	-17.8076
9.36	-17.6756
9.38	-17.26
9.4	-17.6276
9.42	-18.7472
9.44	-18.669
9.46	-17.776
9.48	-18.8649
9.5	-20.5362
9.52	-19.4835
9.54	-17.8926
9.56	-18.2705
9.58	-18.6458
9.6	-18.003
9.62	-16.8472
9.64	-15.7586
9.66	-15.8434
9.68	-16.3331
9.7	-15.9879
9.72	-15.5275
9.74	-15.3392
9.76	-14.6039
9.78	-13.7429
9.8	-13.8588
9.82	-14.0789
9.84	-13.4545
9.86	-12.9686
9.88	-13.1766
9.9	-13.4517
9.92	-13.4791
9.94	-12.8326
9.96	-11.8809
9.98	-12.2222
10	-12.8579
